# Supplementary material for: Metabolomic profiling and stable isotope tracing of human schwannomas: A novel perspective on tumor biology and radiation response
Source: Neurooncol Adv. 2025 Oct 15;8(1):vdaf223. doi: 10.1093/noajnl/vdaf223 (PMC12863081; doi:10.1093/noajnl/vdaf223)
Supplement: vdaf223_Supplementary_Data [file vdaf223_supplementary_data.zip]

Archive with 10 entries (10 files):
- 2025.9.17_NOA_SuppTable1.docx
- 2025.9.17_NOA_SwnmaMetabolomics_SuppFigLegends_Clean.docx
- 2025.9.17_NOA_SwnmaMetabolomics_SuppFigLegends_Track.docx
- 2025.9.17_NOA_SwnmaMetabolomics_SuppMethods_Clean.docx
- 2025.9.17_NOA_SwnmaMetabolomics_SuppMethods_Track.docx
- Fig1_NOA_OpenAccessPublication License Jul-15-2025.pdf
- SuppFig1_XenoCtrl vs PrimTum Phenocopy_7.15.25.tiff
- SuppFig2_3NT_7.15.25.tiff
- SuppFig3_GlnTracingOther_7.15.25.tiff
- SuppFig4_XenoNF2priorRTeffects_9.11.25.tiff
